# Supplementary material for: Preeclampsia in pregnant women with COVID-19: a prospective cohort study from two tertiary hospitals in Southern Brazil
Source: PeerJ. 2024 Jun 11;12:e17481. doi: 10.7717/peerj.17481 (PMC11177852; doi:10.7717/peerj.17481)
Supplement: Supplemental Information 2 — See codebook. [file peerj-12-17481-s002.xlsx]

## Sheet: Planilha1
PREECLAMPSIA	MATERNAL AGE	MATERNAL RISK AGE	NULLIPARITY	RISK PRENATAL CARE	CHRONIC HYPERTENSION	OBESITY	CHRONIC HYPERTENSION AND OBESITY	GESTATIONAL DIABETES	PROM	COMORBIDITIES	SARS	COVID-19 SEVERITY	ACUTE COVID-19 AT THE TIME OF DELIVERY	CESAREAN DELIVERY	POSTPARTUM HEMORRHAGE	FETAL GROWTH RESTRICTION	FETAL DEATH	PLACENTAL HISTOLOGIC CHANGES	PREMATURITY	BIRTH WEIGHT	LOW BIRTH WEIGHT	5-MINUTE APGAR	5-MINUTE APGAR < 7	NEONATAL NICU ADMISSION	MATERNAL ICU ADMISSION	TIME OF SYMPTOMS	ICU LENGTH OF STAY (DAYS) > 7	MECHANICAL VENTILATION	PLASMAPHERESIS	PRONATION	TIME OF CORTICOTHERAPY > 10	MATERNAL DEATH
1	38	1	1	1	0	0	0	1	0	1	1	1	1	1	1	1	1	1	1	610	1	5	1	1	1	12	1	1	0	1	1	1
1	17	0	0	0	0	1	1	0	0	1	0	1	0	0	1	0	0	1	1	2480	1	10	0	0	0	3	0	0	0	0	0	0
1	39	1	0	1	0	0	0	0	0	0	1	1	1	1	0	0	0	1	1	3275	0	9	0	1	1	7	0	0	0	0	0	0
1	26	0	1	1	1	0	1	0	0	1	0	0	0	1	0	1	0	1	1	1825	1	10	0	1	0	3	0	0	0	0	0	0
1	23	0	0	1	0	1	1	1	0	1	1	1	1	1	0	0	0	1	1	1555	1	9	0	1	1	7	1	1	1	1	1	0
1	36	1	0	1	0	0	0	0	0	0	1	1	1	1	0	0	1		1	2000	1	0	1	0	1	8	1	1	1	1	1	0
1	38	1	0	1	0	0	0	1	0	1	0	1	1	1	0	0	0	1	1	2780	0	8	0	1	0	11	0	0	0	0	0	0
1	20	0	0	0	0	0	0	0	0	0	0	1	0	1	0	0	0	1	0	2785	0	9	0	0	0	1	0	0	0	0	0	0
1	25	0	0	1	1	0	1	0	0	1	1	1	1	0	0	0	0	1	0	2825	0	9	0	0	1	11	0	0	0	1	0	0
1	22	0	0	1	0	0	0	0	0	0	1	1	0	0	0	0	0	1	1	1715	1	9	0	1	1	4	1	1	0	0	1	0
1	31	0	0	1	1	1	1	0	0	1	0	0	0	1	0	1	0	1	1	1475	1	9	0	1	0	6	0	0	0	0	0	0
0	38	1	0	1	1	0	1	1	0	1	0	1	0	1	0	0	0	1	1	2005	1	9	0	1	0	3	0	0	0	0	0	0
0	38	1	1	1	0	0	0	0	0	0	1	1	1	1	0	0	0	1	1	1100	1	9	0	1	1	4	0	0	0	0	1	0
0	25	0	0	1	1	0	1	0	0	1	0	0	0	0	0	0	0	0	0	2825	0	9	0	0	0	11	0	0	0	0	1	0
0	45	1	1	1	1	0	1	0	0	1	1	1	1	1	0	0	1	1	1	1020	1	0	1	0	1	3	1	1	0	1	1	0
0	34	0	1	1	0	0	0	1	0	1	0	0	0	1	0	0	0	1	1	3380	0	7	0	0	0	9	0	0	0	0	0	0
0	38	1	0	0	0	0	0	0	0	0	0	0	0	1	0	0	0		0	4225	0	10	0	0	0	7	0	0	0	0	0	0
0	29	0	0	1	0	1	1	1	0	1	0	0	1	1	0	0	0	1	1	2770	0	9	0	1	0	7	1	1	0	1	1	0
0	24	0	1	0	0	0	0	0	0	0	0	0	0	0	0	0	0		0	3030	0	10	0	0	0	3	0	0	0	0	0	0
0	27	0	0	0	0	0	0	0	0	0	0	0	0	1	0	0	0	1	0	2345	1	10	0	0	0	2	0	0	0	0	0	0
0	32	0	0	0	0	0	0	0	0	0	0	0	0	0	0	0	0	1	0	3650	0	8	0	0	0	7	1	0	0	0	0	0
0	32	0	1	0	0	0	0	0	1	0	0	0	1	1	0	0	0	1	0	3070	0	9	0	0	0	0	0	0	0	0	0	0
0	34	0	0	0	0	0	0	0	0	0	0	1	1	1	0	0	0	1	0	3115	0	9	0	0	0	3	0	0	0	0	0	0
0	35	1	1	1	0	1	1	1	0	1	0	0	0	0	0	0	0	1	1	2720	0	9	0	0	0	1	0	0	0	0	0	0
0	25	0	1	1	0	1	1	0	0	1	1	1	1	1	0	0	0	1	1	1600	1	10	0	1	1	10	1	1	0	1	1	0
0	23	0	1	1	1	0	1	0	0	1	0	0	0	1	0	0	0	1	0	3925	0	9	0	0	0	7	0	0	0	0	0	0
0	22	0	1	1	0	1	1	1	0	1	0	0	0	0	0	0	0		0	3650	0	9	0	0	0	14	0	0	0	0	0	0
0	21	0	0	0	0	0	0	0	0	0	0	0	1	1	0	0	0		0	3315	0	10	0	0	0	0	0	0	0	0	0	0
0	29	0	0	0	0	0	0	0	0	0	0	0	1	1	0	0	0	0	0	2935	0	10	0	0	0	6	0	0	0	0	0	0
0	28	0	0	0	0	0	0	0	0	0	0	0	1	0	0	0	0	0	0	3635	0	10	0	0	0	6	0	0	0	0	0	0
0	36	1	0	0	0	0	0	0	0	0	0	0	0	1	0	0	0	1	0	3050	0	9	0	0	0	0	0	0	0	0	0	0
0	31	0	1	1	0	0	0	0	1	0	0	0	0	1	0	0	0		0	3775	0	10	0	0	0	13	0	0	0	0	0	0
0	40	1	1	1	0	0	0	1	0	1	0	0	0	1	0	0	0		1	2540	0	7	0	0	0	8	0	0	0	0	0	0
0	30	0	0	1	0	1	1	1	1	1	0	0	1	1	0	0	0	1	0	3745	0	10	0	0	0	7	0	0	0	0	0	0
0	38	1	1	1	0	0	0	0	0	0	0	0	0	0	0	0	0		0	3205	0	9	0	0	0	3	0	0	0	0	0	0
0	40	1	0	1	0	0	0	0	0	0	1	1	1	1	0	0	0	1	1	2260	1	6	1	1	1	7	1	1	1	0	1	0
0	21	0	1	0	0	0	0	0	0	0	0	0	0	0	0	0	0	1	1	1995	1	10	0	1	0	5	0	0	0	0	0	0
0	34	0	0	1	1	1	1	0	1	1	0	0	1	1	0	0	0		0	3455	0	9	0	0	0	1	0	0	0	0	0	0
0	30	0	0	1	0	1	1	1	0	1	0	0	0	1	0	0	0	1	1	1650	1	10	0	1	0	0	0	0	0	0	0	0
0	19	0	0	1	0	0	0	0	1	0	0	0	0	0	0	0	0		0	3965	0	10	0	0	0	0	0	0	0	0	0	0
0	32	0	0	1	0	0	0	0	1	0	0	0	1	1	0	0	0		1	1900	1	9	0	0	0	14	0	0	0	0	0	0
0	34	0	0	1	0	0	0	0	0	0	0	0	0	1	0	0	0	1	0	3140	0	10	0	0	0	0	0	0	0	0	0	0
0	22	0	0	0	0	1	1	0	1	1	0	0	0	1	0	0	0	0	0	3065	0	8	0	0	0	1	0	0	0	0	0	0
0	22	0	0	1	0	0	0	0	0	0	1	1	1	1	0	0	0	1	1	2945	0	10	0	0	1	6	1	1	0	1	1	0
0	29	0	0	1	0	0	0	0	0	0	1	1	1	1	0	0	0	1	1	1875	1	9	0	1	1	9	1	1	0	1	1	0
0	42	1	1	1	0	0	0	0	0	0	0	0	0	1	0	0	0	1	0	3155	0	10	0	0	0	5	0	0	0	0	0	0
0	29	0	1	1	0	0	0	1	0	1	0	0	0	0	0	0	0		0	3930	0	9	0	0	0	7	0	0	0	0	0	0
0	39	1	1	1	0	0	0	0	0	0	0	0	0	0	0	0	0		0	2965	0	10	0	0	0	3	0	0	0	0	0	0
0	32	0	0	0	0	0	0	0	0	0	0	0	1	1	0	0	0	1	0	3400	0	9	0	0	0	4	1	0	0	0	1	0
0	34	0	0	0	0	0	0	0	0	0	1	1	0	1	0	0	0	1	0	3795	0	9	0	0	1	13	0	0	0	0	1	0
0	35	1	0	0	0	0	0	0	0	0	0	0	0	1	0	0	0	1	0	2865	0	10	0	0	0	3	0	0	0	0	0	0
0	39	1	0	0	0	0	0	0	0	0	0	0	0	1	0	0	0	1	0	3125	0	9	0	0	0	2	0	0	0	0	0	0
0	39	1	0	1	0	0	0	0	0	0	1	1	1	1	0	0	0	1	0	2975	0	9	0	0	1	15	1	1	0	1	1	0
0	25	0	1	0	0	0	0	0	0	0	0	1	1	1	0	0	0	1	0	2670	0	9	0	0	0	6	1	0	0	0	1	0
0	28	0	1	1	0	0	0	1	1	1	0	0	0	1	0	1	0	1	1	1380	1	5	1	1	0	11	0	0	0	0	0	0
0	18	0	0	1	0	0	0	0	0	0	0	0	0	1	0	0	0	1	0	3780	0	10	0	0	0	2	0	0	0	0	0	0
0	39	1	0	0	0	0	0	0	0	0	0	0	0	1	0	0	0	1	1	2235	1	7	0	1	0	8	0	0	0	0	0	0
0	25	0	1	1	0	0	0	0	0	0	0	1	1	0	0	0	0	1	0	3620	0	10	0	0	0	8	0	0	0	0	0	0
0	35	1	0	1	1	0	1	0	0	1	0	0	1	1	0	0	0	0	1	2955	0	9	0	1	0	1	0	0	0	0	0	0
0	41	1	1	1	1	0	1	0	0	1	0	1	0	1	1	0	0		0	2845	0	10	0	0	0	3	0	0	0	0	0	0
0	30	0	0	1	1	1	1	1	0	1	0	0	0	1	0	0	0	0	1	3590	0	9	0	0	0	3	0	0	0	0	0	0
0	36	1	0	1	1	1	1	1	0	1	1	1	1	1	1	0	0	1	1	2690	0	5	1	1	1	9	1	1	0	0	1	0
0	33	0	1	0	0	0	0	0	0	0	1	1	1	1	1	0	0	1	1	3025	0	9	0	0	1	10	1	1	1	1	1	0
0	31	0	1	0	0	0	0	0	0	0	0	0	0	1	0	0	0	1	0	3385	0	10	0	0	0	2	0	0	0	0	0	0
0	30	0	1	1	0	1	1	0	0	1	1	1	1	1	0	0	0	1	1	2080	1	8	0	1	1	6	1	1	0	1	1	0
0	38	1	0	1	0	0	0	0	0	0	0	0	1	1	0	0	0	0	0	2885	0	9	0	0	0	3	0	0	0	0	0	0
0	29	0	1	1	0	0	0	0	0	0	0	0	0	1	0	0	0	1	0	3340	0	9	0	0	0	2	0	0	0	0	0	0
0	38	1	0	1	0	1	1	1	0	1	1	1	1	1	0	0	0	1	1	2500	0	9	0	0	1	7	1	1	1	0	1	0
0	27	0	0	0	0	0	0	0	0	0	1	1	1	1	0	0	0	1	0	3950	0	9	0	0	1	7	0	0	0	0	0	0
0	26	0	0	1	0	0	0	0	0	0	0	0	1	1	0	0	0		0	2885	0	9	0	0	0	7	0	0	0	0	0	0
0	32	0	0	0	0	0	0	0	1	0	0	1	1	1	0	0	0		0	2880	0	10	0	0	0	7	0	0	0	0	0	0
0	38	1	0	1	0	0	0	0	1	0	0	0	0	1	0	0	0	1	0	3860	0	10	0	0	0	3	0	0	0	0	0	0
0	36	1	1	1	0	0	0	1	0	1	1	1	0	1	1	0	0	1	1	1265	1	1	1	1	1	7	1	1	0	1	1	0
0	25	0	0	1	0	0	0	0	0	0	0	1	0	1	0	0	0	1	0	2625	0	9	0	0	0	11	0	0	1	0	0	0
0	39	1	0	1	0	0	0	0	0	0	0	0	1	1	0	0	0	0	1	2990	0	9	0	1	0	14	0	0	0	0	0	0
0	21	0	1	0	0	0	0	0	1	0	0	0	1	0	0	0	0		0	2940	0	10	0	0	0	0	0	0	0	0	0	0
0	23	0	0	0	0	0	0	0	0	0	1	1	1	1	0	0	0	0	1	3520	0	10	0	0	1	9	0	0	0	0	1	0
0	26	0	1	0	0	0	0	0	0	0	0	0	0	0	0	1	0	1	0	2410	1	9	0	0	0	7	0	0	0	0	0	0
0	32	0	1	0	0	0	0	0	0	0	0	0	0	0	0	0	0	0	0	2945	0	9	0	0	0	2	0	0	0	0	0	0
0	31	0	0	0	0	0	0	0	0	0	0	0	1	0	0	1	1	1	1	1369	1	0	1	0	0	2	0	0	0	0	0	0
0	29	0	1	0	0	0	0	0	0	0	0	0	1	1	0	0	0	1	0	3000	0	9	0	0	0	2	0	0	0	0	0	0
0	31	0	0	0	0	0	0	0	0	0	0	0	0	0	0	0	0	0	0	3135	0	9	0	0	0	3	0	0	0	0	0	0
0	31	0	1	1	0	0	0	0	0	0	1	1	1	1	0	0	0	1	1	1650	1	9	0	1	1	10	1	1	1	1	1	0
0	32	0	1	1	0	0	0	0	0	0	0	0	0	1	0	0	0	1	1	2580	0	9	0	1	0	2	0	0	0	0	0	0
0	27	0	0	1	0	0	0	0	0	0	0	0	0	1	0	0	0	0	1	2775	0	10	0	0	0	2	0	0	0	0	0	0
0	39	1	0	1	0	0	0	0	0	0	0	0	0	1	0	0	0	0	0	3295	0	8	0	0	0	3	0	0	0	0	0	0
0	34	0	1	0	0	0	0	0	0	0	0	0	0	0	0	0	0	0	0	2945	0	9	0	0	0	2	0	0	0	0	0	0
0	36	1	1	0	0	0	0	1	0	1	0	0	0	0	0	0	0	0	0	3365	0	9	0	0	0	2	0	0	0	0	0	0
0	28	0	0	0	0	0	0	0	0	0	0	0	0	0	0	0	0	0	0	3215	0	9	0	0	0	2	0	0	0	0	0	0
0	14	1	0	1	0	1	1	0	0	1	1	1	1	1	0	0	0	0	1	2770	0	9	0	1	1	6	1	1	0	0	1	0
0	39	1	0	1	0	0	0	0	0	0	0	0	0	1	0	0	0		0	3860	0	9	0	0	0	3	0	0	0	0	0	0
0	37	1	0	0	0	0	0	0	0	0	1	1	1	1	0	0	0	1	1	2080	1	9	0	1	1	3	1	1	0	1	1	1
0	27	0	0	0	0	0	0	0	0	0	1	1	1	1	0	0	0	1	1	1030	1	5	1	1	1	20	1	1	0	1	1	1
0	26	0	0	1	1	1	1	0	0	1	1	1	1	1	0	0	0	1	1	2450	1	9	0	1	1	10	1	1	0	1	1	0
0	31	0	1	1	0	1	1	0	0	1	1	1	1	1	1	0	0	1	1	3000	0	7	0	1	1	10	1	1	0	0	1	0
0	34	0	0	1	0	0	0	0	1	0	0	0	0	1	0	0	0		0	3455	0	9	0	0	0	3	0	0	0	0	1	0
0	32	0	1	0	0	0	0	0	1	0	0	1	0	1	0	0	0	1	1	2370	1	8	0	1	0	0	0	0	0	0	0	0
0	35	1	0	1	0	0	0	0	0	0	0	0	1	1	0	1	0	0	1	1875	1	9	0	1	0	2	0	0	0	0	0	0
0	22	0	0	1	0	1	1	1	0	1	1	1	1	1	0	0	0	1	1	2755	0	9	0	0	1	11	0	0	0	0	0	0
0	25	0	1	0	0	0	0	0	1	0	0	0	1	0	0	0	0	1	0	3485	0	9	0	0	0	6	0	0	0	0	0	0
